# Supplementary material for: Genome and Transcriptome Adaptation Accompanying Emergence of the Definitive Type 2 Host-Restricted Salmonella enterica Serovar Typhimurium Pathovar
Source: mBio. 2013 Aug 27;4(5):e00565-13. doi: 10.1128/mBio.00565-13 (PMC3760250; doi:10.1128/mBio.00565-13)
Supplement: Table S1 — Alignments. [file mbo004131612st1.xlsx]

## Sheet: Sheet1
Position in alignment	Position in pSLT_AE006471.fasta	pSLT_AE006471.fasta	pSLT_DT2
3229	3229	G	A	intergenic
3534	3534	C	T	intergenic
3535	3535	A	G	intergenic
3726	3726	G	A	SNP in possible shine delgarno of PSLT007
6468	6468	C	T	non-synon SNP in srgB C to Y
8590	8590	A	C	non-synon SNP in orf6 H to Q
14830	14830	G	T	intergenic
15043	15043	A	G	intergenic
23631	23631	T	C	non-synon SNP in PSLT033 L to P
24260	24260	A	G	intergenic
25270	25270	T	C	intergenic
27961	27961	T	1 bp deletion	intergenic
28093	28093	G	6 bp deletion	intergenic
28994	28994	C	T	non-synon SNP in spvB D to N
32330	32330	T	1 bp deletion	In 5' region of spvR possible effect on shine delgarno
32688	32688	G	T	intergenic
39855	39855	C	T	synon SNP in tlpA
42333	42333	A	G	intergenic
49451	49451	C	T	intergenic
50260	50260	A	T	non-synon SNP in PSLT060 E to V
53332	53332	C	T	intergenic
53765	53765	C	6 bp deletion	intergenic
63649	63649	T	C	intergenic
68347	68347	G	A	intergenic
79214	79214	T	C	synon SNP in traH
84479	84479	A	G	non-synon SNP in traD T to A
85038	85038	A	C	non-synon SNP in traD N to T
86181	86181	A	81 bp deletion	in frame deletion in a repeat region of traD
86528	86528	C	T	non-synon SNP in traD H to Y
