# Supplementary material for: Genome and Transcriptome Adaptation Accompanying Emergence of the Definitive Type 2 Host-Restricted Salmonella enterica Serovar Typhimurium Pathovar
Source: mBio. 2013 Aug 27;4(5):e00565-13. doi: 10.1128/mBio.00565-13 (PMC3760250; doi:10.1128/mBio.00565-13)
Supplement: Table S3 — Gene annotations. [file mbo004131612st3.xlsx]

## Sheet: Sheet1
ID	logFC_DT2	AdjP	LogFC_SL1344	AdjP	Annotation
SL4194	-5.93511	3.42252e-06	-5.63788	3.53442e-06	putative integral membrane protein
SL4196	-5.66423	2.3706e-08	-5.5884	2.71151e-08	ABC transporter outer membrane protein
	-4.76588	2.75955e-05	-4.33772	6.88481e-05	NA
	-4.48803	5.04945e-05	-4.13821	0.000117938	Probable SPI-1 effector
SL4251	-4.43246	2.91639e-05	-3.8581	0.000102582	AraC family transcription regulator
SL2869	-4.42292	3.98967e-06	-4.03055	6.4739e-06	SpaP virulence associated secretory protein
SL2878	-4.3557	8.89843e-06	-4.59265	6.4739e-06	AraC family transcription regulator
	-4.31558	1.3275e-05	-3.47106	6.0094e-05	NA
SL2853	-4.31093	3.94127e-06	-4.30281	3.53442e-06	cell invasion protein; cytoplasmic prgI
SL2846	-4.30925	2.39351e-05	-3.54915	0.000102582	SprB regulator - SPI-4
SL2875	-4.2818	4.0798e-06	-4.03066	6.4739e-06	InvA invasion protein
SL1263	-4.27242	2.74048e-05	-4.13396	4.49851e-05	putative outer membrane protein
SL2868	-4.20478	9.68605e-06	-3.67635	2.52668e-05	SpaQ Virulence associated secretory protein
SL2847	-4.15908	3.11208e-05	-3.16266	0.00028977	hypothetical protein SPAB_03566
SL4249	-4.12672	5.0817e-06	-3.69614	1.0372e-05	hypothetical protein SeD_A4708
SL4197	-4.06038	2.05561e-06	-3.05927	7.64147e-06	hypothetical protein SPAB_05250
SL2866	-4.04798	0.000198179	-3.377	0.000879707	hypothetical protein SPAB_03591
SL2854	-4.04104	3.94127e-06	-4.02414	3.53442e-06	pathogenicity 1 island effector protein
SL4247	-4.0346	0.00339209	-3.03806	0.0219208	hypothetical protein SNSL254_A4657
SL2856	-3.97988	1.7346e-05	-3.1094	0.000102582	HilA SPI-1 regulator
SL2865	-3.97341	2.74048e-05	-4.17801	2.48262e-05	hypothetical protein STY3009
SL2043	-3.87733	1.76071e-06	-3.56482	2.19051e-06	secreted effector protein
SL3112	-3.8399	9.55738e-05	-1.45023	0.0498269	putative methyl-accepting chemotaxis protein
SL2860	-3.82257	2.74048e-05	-4.17973	1.86251e-05	acyl carrier protein
SL1784	-3.80359	4.9098e-05	-4.46449	2.3024e-05	guanine nucleotide exchange factor SopE
SL1783B	-3.69238	0.0025923	-3.60382	0.00419903	hypothetical protein SeHA_C2058
SL1343	-3.69162	9.89115e-05	-3.76823	0.000104586	pathogenicity island protein
SL2861	-3.63782	3.73802e-05	-4.09941	2.30362e-05	cell invasion protein SipA
SL1177	-3.58606	0.000830754	-3.25382	0.00228256	Putative phage protein
SL2862	-3.56821	1.47569e-05	-4.24722	5.76046e-06	pathogenicity island 1 effector protein sipD
SL1027	-3.52858	0.000117745	-3.44362	0.000173309	secreted effector protein PipB
SL1030	-3.48079	1.86411e-05	-4.128	6.73973e-06	sopB
SL1532	-3.46443	0.00830271	-3.84271	0.00656359	secreted effector protein
SL2847B	-3.46216	0.00135815	-2.66133	0.010556	hypothetical protein SPAB_03567
SL2857	-3.45872	3.77425e-05	-2.9663	0.00015588	invasion protein IagB
SL4198	-3.4505	1.76071e-06	-2.81678	4.28285e-06	ABC-type bacteriocin/lantibiotic exporter, contain an N- double-glycine peptidase domain
SL1028	-3.44751	5.0817e-06	-3.18493	9.11289e-06	hypothetical protein SPAB_02466
SL1029	-3.39648	1.74179e-05	-4.0437	6.4739e-06	cell invasion protein PipC
SL1928	-3.3288	0.000214335	-4.50134	3.32473e-05	hypothetical protein SeD_A2246
SL1183	-3.32832	5.0817e-06	-3.0057	1.01286e-05	outer membrane virulence protein PagD
SL2846B	-3.29253	0.000106554	-2.71433	0.000574706	hypothetical protein SPAB_03565
SL2855	-3.29004	5.0817e-06	-2.36712	4.66e-05	HilD SPI-1 regulator
SL2256	-3.27524	0.00830372	-3.13713	0.0153891	hypothetical protein SPA0577
SL1183B	-3.21315	0.000154395	-3.91811	4.66e-05	hypothetical protein SPAB_02124
SL2879	-3.15364	7.66903e-05	-2.93817	0.000160171	hypothetical protein SPAB_03605
SL2864	-3.05708	1.53042e-05	-4.08641	3.53442e-06	cell invasion protein SipB
SL1184	-3.04867	5.0817e-06	-3.81912	2.19051e-06	PhoP regulated protein: reduced macrophage survival PagC
SL1860B	-2.99812	3.6399e-05	-1.12745	0.0280061	hypothetical protein SPAB_01233
SL2924	-2.95422	1.74179e-05	-2.80637	2.8417e-05	hypothetical protein SC2875
SL2863	-2.85117	6.08779e-05	-4.02892	7.0689e-06	SipC SPI-1 invasion protein
SL1559	-2.84978	0.000539899	-2.1282	0.00546655	putative dipicolinate reductase
SL1415	-2.83746	0.000199275	-2.49089	0.000650535	acid shock protein precursor
SL1331	-2.82699	0.00171022	-3.00191	0.0016525	pathogenicity island protein
SL1795	-2.70365	0.00015763	-1.99419	0.00180398	hypothetical protein SPAB_01330
SL2858B	-2.67978	0.00056578	-3.03706	0.000298421	hypothetical protein SPAB_03582
SL1896	-2.64711	0.00141189	-2.11544	0.00857061	hypothetical protein SPA0903
SL1531	-2.63372	0.000154395	-3.21087	4.66e-05	D-alanyl-D-alanine dipeptidase
SL2879	-2.56018	0.00219075	-2.24468	0.00707401	hypothetical protein SPAB_03604
SL1264	-2.55602	3.77425e-05	-1.44645	0.00301035	NA
SL1794	-2.53686	0.000113219	-1.81268	0.0016525	hypothetical protein STY2001
	-2.52666	2.74048e-05	-2.21123	9.21294e-05	NA
SL2858	-2.52102	0.000830754	-2.71631	0.000655763	hypothetical protein SPAB_03581
SL1184B	-2.5131	0.0431435	-1.98254	0.129501	hypothetical protein SPAB_02118
SL2221	-2.48892	0.00135815	-2.59578	0.00150426	hypothetical protein SeSA_A2471
SL1346	-2.46694	0.000327007	-2.61674	0.000281038	secretion system apparatus protein SsaL
SL1770	-2.42775	0.000289041	-2.95719	9.3583e-05	hypothetical protein t1037
SL1178	-2.41959	0.00784227	-2.26903	0.0158268	hypothetical protein SC1249
SL1333	-2.41059	0.00811242	-2.56972	0.00791781	pathogenicity island effector protein
SL1793	-2.32287	0.00043187	-1.6712	0.0054807	hypothetical protein SeHA_C2072
SL1326	-2.30386	8.80716e-05	-1.71923	0.000879707	SsrA two-compoennt sensor
SL4434	-2.28954	0.00117227	-1.75765	0.00932157	hypothetical protein SPAB_05663
SL1530A	-2.2829	0.000214283	-2.95061	4.65113e-05	hypothetical protein SPC_2135
SL1329	-2.28234	0.00170445	-2.16361	0.00353845	hypothetical protein SPAB_01932
SL0588	-2.27626	0.000376617	0.481152	0.401838	hypothetical protein SPAB_02963
SL1204	-2.2453	0.00048519	-1.36322	0.0159055	chorismate mutase
SL2755	-2.22815	0.00849284	0.146953	0.89964	phase 1 flagellin repressor fljA
SL0776	-2.21708	3.98967e-06	-1.24797	0.00016527	slrP
SL1799	-2.14791	0.000538397	-2.18664	0.00063918	phage encoded PagK
SL1334	-2.14374	0.00351062	-1.99636	0.00734135	translocation machinery component
SL2266	-2.13953	5.39561e-06	-1.27504	0.000217066	UDP-4-amino-4-deoxy-L-arabinose--oxoglutarate aminotransferase
SL1265	-2.1304	0.00483339	-1.91124	0.012802	hypothetical protein SeHA_C1458
SL1325	-2.11485	1.86411e-05	-1.72344	9.3583e-05	SsrB two-component regulator
SL1327	-2.06965	0.006009	-2.08182	0.00796027	pathogenicity island 2 secreted effector protein
SL2849	-2.0533	0.00483339	-1.64623	0.0219208	oxygen-regulated invasion protein
SL2265	-2.02175	0.00288171	-1.80723	0.00791781	hypothetical protein SPAB_00686
	-2.00632	0.00551823	-2.1003	0.00582019	putative inner membrane protein
SL1414A	-2.00303	0.00112081	-1.64127	0.0060012	hypothetical protein SeHA_C1654
SL1628	-2.00195	0.000247369	-2.02878	0.00028977	hypothetical protein SC1691
SL2845	-1.98651	0.00339209	-1.27278	0.0476499	pathogenicity island membrane protein
SL1335	-1.9859	0.0110777	-1.5897	0.0464936	translocation machinery component
SL1531B	-1.98522	0.00160563	-2.51297	0.000442946	hypothetical protein SPAB_01682
SL4434B	-1.97482	0.00043187	-1.68113	0.00180398	hypothetical protein SNSL254_A4857
SL1336	-1.93567	0.0157736	-1.43542	0.0822377	secretion system effector SseE
SL3189	-1.90342	0.000908789	0.463777	0.392331	methyl-accepting chemotaxis protein II
SL1561	-1.88518	0.00455935	-1.69614	0.0115897	translocated effector: regulated by SPI-2
SL3163	-1.87187	1.00139e-05	-1.28168	0.00015146	hypothetical protein SeD_A3542
SL2363	-1.86438	2.74048e-05	-1.18766	0.000866019	outer membrane protease
SL1782	-1.84519	0.00647282	-1.58912	0.0194644	serine/threonine protein phosphatase 1
SL2763	-1.82673	0.0117753	-2.16434	0.00661093	effector protein pipB2
SL1330	-1.78771	0.00830271	-1.70358	0.0158054	secretion system protein
SL1854	-1.74397	0.00849284	0.640974	0.360557	methyl-accepting chemotaxis protein II
SL4435	-1.72891	0.000222173	-0.65242	0.0841673	hypothetical protein SPAB_05664
SL1477	-1.71572	1.7346e-05	-0.680349	0.0110191	S-adenosylmethionine/tRNA-ribosyltransferase-isomerase
SL1852	-1.70372	0.00548338	0.377165	0.590477	chemotaxis methyltransferase CheR
SL1177B	-1.69822	0.00760087	-1.16006	0.0657839	hypothetical protein SPAB_02134
SL1337	-1.69292	0.0263062	-1.27892	0.109046	secretion system chaperone SscB
SL4461	-1.67839	0.00180378	0.503754	0.330005	putative GTP-binding protein YjiA
	-1.64853	0.000210514	-1.29984	0.00150426	NA
SL3188	-1.63451	2.91639e-05	0.0402199	0.909707	hypothetical protein SPAB_04013
SL1218B	-1.62342	0.00648721	-1.44853	0.0167858	hypothetical protein SPAB_02065
SL3126	-1.60354	0.00411462	0.564623	0.305557	hypothetical protein SPAB_03935
SL2057	-1.59662	3.37547e-05	-1.58555	4.66e-05	udp-glucose 6-dehydrogenase
SL1843B	-1.5886	0.000797187	-1.01147	0.0174937	hypothetical protein SNSL254_A2068
	-1.57363	0.00112081	-1.28737	0.0060012	NA
SL0302	-1.56995	0.000771094	-1.08033	0.0115897	adhesin/invasin PagN
SL2547	-1.55115	0.000108075	-1.49611	0.000173309	membrane bound lytic transglycolase
SL2270	-1.53444	0.000106554	-1.09191	0.00159282	4-amino-4-deoxy-L-arabinose transferase
SL1464	-1.51286	2.91639e-05	-0.577734	0.0222748	putative hydrogenase maturation protease
SL1473	-1.49619	0.00853937	-0.529498	0.383766	hypothetical protein SPAB_01757
SL1533	-1.48994	0.0528163	-1.74313	0.0329283	hypothetical protein STY1461
SL1627B	-1.47738	0.00980365	-1.37122	0.0203702	hypothetical protein SPAB_01560
SL1850	-1.47195	0.00959714	0.0970299	0.903415	chemotaxis regulator CheZ
SL1726	-1.46371	0.000540716	0.176933	0.701612	hypothetical protein SeHA_C1996
SL0329	-1.42907	0.000276783	-0.177071	0.658618	hypothetical protein SEN0317
SL2766	-1.42873	0.0317052	-1.5378	0.0282773	hypothetical protein SPAB_03456
SL1857	-1.41465	0.00118855	0.521363	0.193296	hypothetical protein SPAB_01236
SL3125	-1.36155	0.00830271	0.515496	0.337421	hypothetical protein STY3323
SL1563	-1.35027	0.00155825	-1.01351	0.0134117	periplasmic binding protein
SL2765B	-1.34824	0.0217099	-1.25708	0.0406164	hypothetical protein SPAB_03455
SL3112B	-1.34638	0.00349467	0.201836	0.726205	hypothetical protein SeD_A3485
SL1564	-1.33023	0.00411462	-1.16887	0.0122028	putative amino acid ABC transporter permease component
SL4255	-1.32586	0.0217099	-1.01592	0.0923351	putative acid phosphatase
SL2765	-1.31615	0.0190823	-1.33459	0.0234846	hypothetical protein SPAB_03453
SL1063B	-1.30172	0.00401223	-0.403835	0.374814	hypothetical protein SPAB_02418
SL3576	-1.28086	0.0100001	0.833583	0.0994514	EAL domain-containing protein
SL1630	-1.25856	0.0329975	-1.64479	0.0115897	putative e6 protein
SL1602	-1.2533	0.0052615	-0.600145	0.171061	cytoplasmic protein
SL1376	-1.24703	0.000346267	-0.73054	0.015322	transcriptional regulator SlyA
SL1189	-1.23719	0.00811242	-0.737279	0.11382	putative cytochrome
SL0947	-1.2343	0.00784227	-0.901566	0.050248	hypothetical protein SNSL254_A1047
SL1856	-1.22594	0.040925	0.641738	0.325856	chemotaxis protein CheA
SL4252	-1.21356	0.0140738	-0.494315	0.351519	hypothetical protein SPAB_05321
SL4205	-1.21346	5.04945e-05	-0.864366	0.000799653	Na+/H+ antiporter
SL4339	-1.20391	0.000314349	-0.519628	0.0587592	hypothetical protein SPAB_05546
SL0760	-1.19992	0.0421926	0.533807	0.425272	molybdate transporter ATP-binding protein
SL1566	-1.18112	0.00159022	-0.403819	0.247012	hypothetical protein SPAB_01640
SL1461	-1.17125	0.000134413	-0.117304	0.696961	putative hydrogenase
SL1120	-1.16607	0.0144066	0.654451	0.1855	flagellar hook-associated protein FlgK
SL2115	-1.14495	0.0288587	-0.926942	0.0913629	hypothetical protein SNSL254_A2325
SL0299B	-1.13713	0.0254495	-0.413328	0.487174	hypothetical protein SPAB_03301
SL1460	-1.13433	0.00162544	-0.15105	0.7309	Hydrogenase Nickel Incorporation Protein
SL0082	-1.10112	0.0010582	-0.475522	0.11382	hypothetical protein SC0076
SL4452	-1.09189	0.00811242	-0.803452	0.0502405	hypothetical protein yjiS
SL0965	-1.08538	0.000233743	-0.140331	0.629197	hypothetical protein SNSL254_A2821
SL1243	-1.0468	0.0046768	-0.16574	0.725735	periplasmic protein
SL0758	-1.04396	0.00070265	0.408656	0.126364	molybdate transporter periplasmic protein
SL2758B	-1.03379	0.00998402	0.382642	0.372866	hypothetical protein SC2703
SL4464	-1.01289	0.0342718	0.653075	0.198882	methyl-accepting chemotaxis protein I
SL1909	-1.00552	0.0226056	0.3627	0.477356	flagellar biosynthesis protein FliQ
	-0.951374	0.0754372	-1.2001	0.0374201	NA
SL0995	-0.51997	0.0498946	-1.24603	0.000348961	gifsy-2 prophage protein gtgE
SL1769	-0.409554	0.3843	-1.16834	0.0165593	hypothetical protein STY1970
SL1083	-0.343589	0.505203	1.04012	0.0321684	hypothetical protein STY1183
SL1627	-0.295709	0.194528	-1.01532	0.000612587	hypothetical protein SeD_A1635
SL3727B	-0.228092	0.419557	-1.08628	0.000932841	hypothetical protein SeHA_C4089
SL2249	0.016407	0.972388	1.00808	0.000650535	transmembrane transport protein
SL2719	0.216288	0.69578	1.21571	0.0104404	phage DNA binding protein
SL2674	0.487461	0.271719	-4.70096	2.19051e-06	SopE Invasion associated secreted protein
SL1737	0.678968	0.0518016	1.02485	0.00868333	hypothetical protein STY1938
SL1664	0.689854	0.107391	1.12989	0.0169005	hypothetical protein STY1318
SL1359	0.741784	0.00648721	1.29657	0.000187964	cyclopropane fatty acyl phospholipid synthase
SL2387	0.75354	0.0518323	1.23276	0.0054807	transcriptional regulator
SL1495	0.763063	0.0980908	1.16984	0.0206068	30S ribosomal subunit S22
SL4059	0.786968	0.0980908	1.09275	0.0332652	fructose-6-phosphate aldolase
SL4268	0.815449	0.00776867	1.10599	0.00157518	hypothetical protein SPAB_05460
SL3627	0.847276	0.0388462	1.00204	0.0219498	xylose operon regulatory protein
SL2767	0.966359	0.000975311	1.28255	0.000171863	high-affinity nickel transport protein
SL4266	0.969788	0.0118754	1.19263	0.00546655	co-chaperonin GroES
SL4098	1.02887	0.00651228	0.703568	0.0583584	thiamine biosynthesis protein ThiC
SL3713	1.04567	0.00455935	0.475951	0.184268	purine permease
SL1940	1.08434	0.000857927	0.398922	0.169359	hypothetical protein SPAB_02155
SL1450	1.08572	0.030436	0.872259	0.0967142	DNA-binding transcriptional repressor MarR
SL1955	1.13404	0.00727438	0.281599	0.562653	NA
SL2186	1.14242	0.0455371	0.295053	0.699947	hypothetical protein STY2445
SL1946	1.18742	0.00491662	0.367163	0.402956	hypothetical protein SPAB_02162
SL1942	1.20473	0.0144066	0.366237	0.524648	hypothetical protein SPAB_02159
SL4267	1.21582	0.000978767	1.04645	0.00389089	chaperonin GroEL
SL1948	1.22997	0.00820347	0.080414	0.899618	hypothetical protein SPAB_02164
SL1956	1.23564	0.00024146	0.24293	0.405761	NA
SL1952	1.32009	0.000369885	0.343996	0.275875	HNH endonuclease
SL1957	1.33044	0.00264277	0.278513	0.565396	phage holin, lambda family protein
SL1947	1.45288	0.0124785	0.261274	0.742965	phage major capsid protein, HK97 family
SL1954	1.47452	0.000930701	0.471905	0.238382	hypothetical protein SeD_A0634
SL0067	1.61499	0.000978767	0.733652	0.0942239	carbamoyl phosphate synthase small subunit
SL0068	1.64712	0.00116571	0.548007	0.237426	carbamoyl phosphate synthase large subunit
SL0104	2.15759	0.00439521	1.86639	0.0140127	DNA-binding transcriptional regulator AraC
